# Supplementary material for: Artificial intelligence for patent ductus arteriosus—a systematic review
Source: Front Pediatr. 2026 Jan 30;14:1648943. doi: 10.3389/fped.2026.1648943 (PMC12901412; doi:10.3389/fped.2026.1648943)
Supplement: Supplementary file 1 [file Table1.xlsx]

## Sheet: Sheet1
Study Citation	Gómez-Quintana S, Schwarz CE, Shelevytsky I, et al. A Framework for AI-Assisted Detection of Patent Ductus Arteriosus from Neonatal Phonocardiogram. Healthcare (Basel). 2021 Feb 5;9(2):169. doi: 10.3390/healthcare9020169. PMID: 33562544; PMCID: PMC7914824	Liu TX, Zheng JX, Chen Z, et al. An interpretable machine-learning model for predicting the efficacy of nonsteroidal anti-inflammatory drugs for closing hemodynamically significant patent ductus arteriosus in preterm infants. Front Pediatr. 2023 Apr 4;11:1097950. doi: 10.3389/fped.2023.1097950. PMID: 37082702; PMCID: PMC10110971	Na JY, Kim D, Kwon AM, et al. Artificial intelligence model comparison for risk factor analysis of patent ductus arteriosus in nationwide very low birth weight infants cohort. Sci Rep. 2021 Nov 16;11(1):22353. doi: 10.1038/s41598-021-01640-5. PMID: 34785709; PMCID: PMC8595677	Park S, Moon J, Eun H, Hong JH, Lee K. Artificial Intelligence-Based Diagnostic Support System for Patent Ductus Arteriosus in Premature Infants. J Clin Med. 2024 Apr 3;13(7):2089. doi: 10.3390/jcm13072089. PMID: 38610854; PMCID: PMC11012712	Erno J, Gomes T, Baltimore C, Lineberger JP, Smith DH, Baker GH. Automated Identification of Patent Ductus Arteriosus Using a Computer Vision Model. J Ultrasound Med. 2023 Dec;42(12):2707-2713. doi: 10.1002/jum.16305. Epub 2023 Jul 14. PMID: 37449663	Chang P, Choi HS, Lee J, Kim HH. Extraction and evaluation of features of preterm patent ductus arteriosus in chest X-ray images using deep learning. Sci Rep. 2024 Nov 26;14(1):29382. doi: 10.1038/s41598-024-79361-8. PMID: 39592675; PMCID: PMC11599863	Matsushita FY, Krebs VLJ, de Carvalho WB. Identifying two distinct subphenotypes of patent ductus arteriosus in preterm infants using machine learning. Eur J Pediatr. 2023 May;182(5):2173-2179. doi: 10.1007/s00431-023-04882-9. Epub 2023 Feb 28. PMID: 36853570	Lei H, Ashrafi A, Chang P, Chang A, Lai W. Patent ductus arteriosus (PDA) detection in echocardiograms using deep learning. Intelligence-Based Medicine. 2022;6:100054. doi: 10.1016/j.ibmed.2022.100054	Jura AMC, Popescu DE, Cîtu C, Biriș M, Pienar C, Paul C, Petrescu OM, Constantin AT, Dinulescu A, Roșca I. Predicting Risk for Patent Ductus Arteriosus in the Neonate: A Machine Learning Analysis. Medicina (Kaunas). 2025 Mar 26;61(4):603. doi: 10.3390/medicina61040603. PMID: 40282894; PMCID: PMC12028894.	Sharma P, Gearhart A, Luo G, Palepu A, Wang C, Mayourian J, Beam K, Spyropoulos F, Powell AJ, Levy P, Beam A. Development and Validation of a Novel Deep Learning Model to Predict Pharmacologic Closure of Patent Ductus Arteriosus in Premature Infants. J Am Soc Echocardiogr. 2025 Apr 11:S0894-7317(25)00209-3. doi: 10.1016/j.echo.2025.03.018. Epub ahead of print. PMID: 40220935.	Zhang SY, Zhang YD, Li H, Wang QY, Ye QF, Wang XM, Xia TH, He YE, Rong X, Wu TT, Wu RZ. Explainable machine learning model for predicting decline in platelet count after interventional closure in children with patent ductus arteriosus. Front Pediatr. 2025 Feb 6;13:1519002. doi: 10.3389/fped.2025.1519002. PMID: 39981204; PMCID: PMC11839778.
Aspect of PDA Detection and Management	Screening/ Diagnosis	Treatment response prediction	Risk factor identification	Diagnosis/ early detection	Diagnosis	Diagnosis	Subphenotype analysis	Diagnosis	Risk factor identification	Treatment response prediction	Treatment complication prediction
Research Objective	To develop an ML-based framework for the screening and early detection of PDA and CHD in neonates using phonocardiograms (PCG) from digital stethoscopes.	To develop and validate an interpretable machine-learning model to predict the efficacy of NSAIDs in achieving hsPDA closure in preterm infants under 30 weeks of gestational age.	To identify risk factors associated with symptomatic PDA (sPDA) and determine the feasibility and performance of AI models compared to conventional logistic regression methods for prediction.	To develop and evaluate a machine learning-based PDA early detection model and an AI diagnostic support system to improve diagnostic accuracy and timeliness.	To create a deep learning model capable of classifying echocardiographic video clips as showing PDA presence or absence, and evaluate its performance.	To define radiographic features of severe Patent Ductus Arteriosus (sPDA) in chest X-ray (CXR) images of preterm infants using deep learning and machine learning methods and evaluate their predictive value for sPDA.	To use unsupervised machine learning algorithms to identify and analyze subphenotypes of preterm infants with hsPDA and provide insights for stratified approaches in PDA intervention.	To evaluate the feasibility and performance of a lightweight convolutional neural network (MobileNet-V2) for detecting PDA in neonatal echocardiograms for potential edge-based clinical deployment.	To evaluate how maternal pathologies, medications, and neonatal factors influence PDA risk and to build a reliable predictive tool using logistic regression, chi-square tests, Random Forest, and XGBoost for early identification of high-risk neonates.	To train and validate a novel deep learning model to predict the likelihood of PDA closure after an initial course of pharmacotherapy in preterm infants.	To develop and compare four ML algorithms and select the optimal model to predict post-intervention DPC in children with PDA.
Study Design	Prospective, multi-centre (n=2)	Retrospective, single-centre	Retrospective, nationwide	Retrospective, single-centre	Retrospective, single-centre	Retrospective, single-centre	Retrospective, single-centre	Retrospective, single-centre	Retrospective, single-centre	Retrospective, multi-centre (n=2)	Retrospective, sinlge-centre
Definition of Groups	Three groups: Healthy: Normal heart sounds with no murmurs or physiological "innocent" systolic murmurs. PDA: Patients with PDA confirmed via echocardiography. CHD: Patients with other congential heart disease, confirmed via echocardiography	Two groups based on NSAID treatment efficacy (ibuprofen or indomethacin) for closing hemodynamically significant PDA (hsPDA) in preterm infants. hsPDA was defined as PDA diameter ≥1.5 mm, end-diastolic aortic regurgitation, LA:Ao ratio ≥1.4, and clinical signs of systemic ischemia (hypotension, tachycardia, oliguria) and pulmonary overcirculation (continuous murmurs, apnea, respiratory distress, …	Two main groups: symptomatic PDA (sPDA), characterized by clinical symptoms (e.g., murmur, bounding pulse, hypotension, respiratory difficulty, pulmonary congestion, or cardiomegaly) with or without echocardiographic confirmation of large left-to-right ductal flow; asymptomatic or spontaneously closed PDA (nPDA), where infants showed no symptoms and PDA closed naturally without intervention; and …	Two groups: a so called 'symptomatic PDA' group, consisting of 132 infants who received pharmacological or surgical treatment for PDA within the first 15 days of life, and an 'asymptomatic PDA' group, consisting of 277 infants who did not undergo such interventions.	Two groups: PDA and no PDA, confirmed via physician interpretation of echocardiography.	Two groups. sPDA-positive: Transductal diameter ≥1.5 mm and left atrial to aortic diameter ratio ≥1.4:1. sPDA-negative: All other cases.	Only hsPDA group, defined as worst PDA size >1.5 mm or worst left atrium/aortic root (LA/AO) ratio >1.5 in echocardiography within the first two weeks of life. No control group.	Two groups: PDA and no PDA, confirmed via physician interpretation of echocardiography.	Two groups: Neonates with echocardiographically confirmed PDA (left-to-right shunting, ductal diameter, and signs of hemodynamic implications, not described in more detail) vs. neonates without PDA (binary target variable).	Study group: Preterm infants who received pharmacologic treatment for PDA. Outcome groups: Successful closure: no repeat pharmacotherapy, transcatheter occlusion, or surgical ligation before NICU discharge; unsuccessful closure: requirement of further intervention	Study group: Children who underwent sucessful transcatheter closure of PDA. Outcome groups: DPC: ≥25% percentage decline in platelet count; NO-DPC: <25%
Inclusion Criteria	Clinically healthy newborns born between September 2013 and September 2018 at two hospitals in Ukraine.	Preterm infants ≤30 weeks gestational age receiving NSAIDs (ibuprofen or indomethacin) for the first time to close hsPDA.	Very low birth weight (VLBW) infants weighing <1500 g born between January 5, 2013, and November 19, 2017 and registered in the KNN.	Premature infants born between January 1, 2009, and December 31, 2018 at at Severance Children’s Hospital, Seoul, Republic of Korea.	Preterm infants with echocardiographic studies at the Medical University of South Carolina (MUSC) between February 2020 and February 2021	Echocardiograms taken from preterm infants during the study period. Corresponding CXR images taken within 4 days before to 3 days after the echocardiogram. At most one CXR per patient per day.	Gestational age <28 weeks. At least one echocardiogram within the first two weeks of life. Worst PDA size >1.5 mm or worst left atrium/aortic root (LA/AO) ratio >1.5.	Patients who received an Echocardiogram with ductal view	All neonates admitted to the NICU at Clinical Hospital “Prof. Dr. Panait Sârbu,” Bucharest, Romania, from 1 January 2021 to 31 December 2023 with complete maternal and neonatal records	All preterm infants (delivered at <37 weeks of gestational age) who received pharmacologic treatment for PDA in the neonatal intensive care units of Beth Israel Deaconess Medical Center (BIDMC) and Brigham and Women’s Hospital (BWH) in Boston between January 2016 and December 2021.	Children with PDA who underwent successful transcatheter closure at a Chinese hospital (Second Affiliated Hospital of Wenzhou Medical University, Yuying Children’s Hospital) between Jan 2016 and Dec 2022, with consent to use data.
Exclusion Criteria	Newborns with vivid clinical signs of CHD or pulmonary hypertension.	Spontaneous PDA closure. Drug contraindications requiring direct surgical ligation. History of NSAID treatment in other hospitals. Complex congenital heart disease (except PDA, ASD, or small VSD). Incomplete data.	Infants who died before day 3 postnatally (no confirmation of sPDA possible). Infants with prophylactic or presymptomatic PDA treatment. Infants with major congenital anomalies. Missing or unknown PDA treatment policies.	Infants who died within the first three days of life.	Subjects with exclusively right-to-left PDA flow or other congenital heart diseases except for patent foramen ovale, atrial or ventricular septal defects, and bicuspid aortic valve.	No specific exclusions for congenital heart or lung diseases.	Death in the delivery room. Transfer to another institution before data collection.	Severe pulmonary hypertension and only right-to-left PDA flow across the ductus arteriosus.	Neonates lacking essential clinical data (gestational age, birth weight, maternal pathologies, medication records, or echocardiographic diagnosis).	Receipt of indomethacin for IVH prophylaxis; early termination of therapy; absence of a pretreatment echocardiogram (no more than 24 hours before the initiation of pharmacotherapy); presence of other cardiac lesions; unavailable echocardiogram file; echocardiogram lacking predefined views of interest	1) Bleeding disorders/hematologic disease; 2) other CHD requiring surgery; 3) pre-op heparin or long-term antiplatelet use; 4) infective endocarditis/uncontrolled infection; 5) baseline PLT <100×10⁹/L
Study Population Size After Exclusion	265	182	8369	409	66	4617	113	300	201	174	330
Study Population	265 newborns, 52% male, 48% female. The median gestational age was 39 weeks (IQR: 38–40), including 23 preterm infants (<37 weeks, 9%) and 242 term infants (≥37 weeks, 91%). Diagnostic groups included 137 healthy newborns (52%), 89 with PDA (33%), and 39 with CHD (15%). Among CHD cases, 28 (71%) had ventriculoseptal defects, 6 (15%) partial pulmonary vein anomalies, 2 (5%) congenital defects of t…	182 preterm infants (≤30 weeks gestational age) with a median gestational age of 27.4 weeks (IQR: 26.4–28.7) and median birth weight of 980 grams (IQR: 860–1160). The population comprised 54.2% male and 45.8% female infants. Based on treatment outcomes, 83 infants (45.6%) achieved successful hsPDA closure, while 99 infants (54.4%) required secondary interventions. Ibuprofen was administered in 90…	8,369 very low birth weight (VLBW) infants. Among these, 2,982 infants had symptomatic PDA (sPDA), while 5,387 infants had asymptomatic or spontaneously closed PDA (nPDA). Within the sPDA group, 2,465 infants received treatment (sPDA_tx), which included medication (indomethacin, ibuprofen, or other NSAIDs) or surgical ligation, and 517 infants were untreated (sPDA_nontx), receiving only conservat…	409 premature infants divided into 132 symptomatic PDA (received intervention within 15 days) and 277 asymptomatic PDA (no intervention) groups. Gestational age ranged from 23 to 37 weeks (mean: 28.9 ± 2.9 weeks), with the symptomatic group at 27.05 ± 1.94 weeks and asymptomatic at 29.82 ± 2.89 weeks. Birth weight ranged from 380 to 1,490 grams (mean: 1,094.2 ± 278.5 g), with symptomatic infants …	The authors did not provide additional demographic information about the study population.	The authors did not provide additional demographic information about the study population.	113 preterm infants with hemodynamically significant PDA (hsPDA) were included in the study, with a median gestational age of 26.3 weeks (IQR: 25.3–26.8) and birth weight of 715 g (IQR: 610–840 g). Female infants accounted for 49.6% (n=56), and twin births were present in 41.6% (n=47). Small-for-gestational-age (SGA) status was observed in 20.4% (n=23). The median 5-minute Apgar score was 7 (IQR:…	The authors did not provide additional demographic information about the study population.	201 NICU-admitted neonates. Number of PDA vs. no PDA not disclosed! 69% preterm, 31% term. Gestational ages ranged from 28 to 41 weeks. Birth weights varied from 1200 to 4200g. Mean APGAR score of 8.1 (not specified when measured). Maternal Factors: Maternal age 19 to 42 years, mean of 30.2. Prolonged rupture of membranes in 11.9% of cases, Diabetes in 11.9%, Group B Strep in endocervical culture…	174 preterm infants (104 from BIDMC, 70 from BWH) who received pharmacologic treatment for PDA. Characteristics of Training and Validation Populations (median (interquartile range) or number (percentage)): Year of birth: train: 2019 (2017-2020), val: 2019 (2017-2020); Gestational age (wk): train: 26.2 (25.0-27.2), val: 26.1 (25.2-27.2); Birth weight (g): train: 810 (670-1000), val: 840 (660-950);…	330 children with PDA who underwent successful transcatheter closure. Age (m): 35 (18, 48); Female: 110 (33.33%); Weight (kg): 13 (10, 17; Body mass index (kg/m2): 15.33 (13.94, 16.79); Length of hospital stay (day): 6.9 (6.0, 7.0); Baseline platelet count (109/L): 316 (273, 369); Change in platelet count (109/L): 65 (30, 98); NT-BNP (pg/ml): 118 (67, 259); Size of PDA (mm): 2.5 (2.0, 3.2); EF, %…
Focus on Preterm Infants	Preterm and full term infants. 23/265 infants preterm (9%).	Only preterm infants ≤30 weeks.	Only preterm infants weighing <1500g.	Only preterm, gestational ages ranging from 23 to 37 weeks.	Only preterm infants.	Only preterm infants.	Only preterm infants ≤28 weeks.	Not explicitly mentioned, probably preterm and full term neonates.	Preterm and full term infants. 69% preterm, 31% term.	Only preterm infants, <37 weeks.	No focus on preterm infants.
Data Source	PCG data collected prospectively from patients at two centres in Ukraine: Kharkiv City Perinatal Center (3 patients, 1%) andMaternity Hospital Nº1 of Kryvyi Rih (262 patients, 99%), with Thinklabs digital stethoscopes.	Clinical data from medical records at The Children’s Hospital, Zhejiang University School of Medicine (ZCH), Zhejiang Province, China.	The Korean Neonatal Network (KNN), a nationwide prospective registry of very low birth weight infants admitted to 74 neonatal intensive care units in Korea.	Retrospective electronic health record (EHR) data from Severance Children’s Hospital, Seoul, Republic of Korea.	Echocardiograms collected retrospectively at the Medical University of South Carolina (MUSC), USA.	Data collected retrospectively from Jeonbuk National University Hospital Neonatal Intensive Care Unit (NICU), Republic of Korea.	Electronic medical records collected retrospectively from Hospital das Clínicas da Faculdade de Medicina da Universidade de São Paulo, a single-center tertiary neonatal intensive care unit in São Paulo, Brazil​.	Echocardiograms collected retrospectively from the Neonatal Intensive Care Unit (NICU) at the Children's Hospital of Orange County (CHOC), USA.	Retrospective hospital NICU records including echocardiography and maternal patient data.	Retrospective data collected from the Vermont Oxford Network (a nonprofit, collaborative effort of health care professionals) where standardized, structured data is collected from multiple hospitals, including the Beth Israel Deaconess Medical Center (BIDMC) and Brigham and Women’s Hospital (BWH). Pretreatment echocardiograms from hospital archives.	Retrospective pre-operative and intra-operative data collected from clinical databases.
Time of Data Collection	September 2013 to September 2018.	August 2015 to July 2022.	January 5, 2013, to November 19, 2017.	January 1, 2009 to December 31, 2018.	February 2020 to February 2021.	June 1, 2014 to June 30, 2023.	2012 to 2021.	2017 to 2021.	1 January 2021 to 31 December 2023.	January 2016 to December 2021.	January 2016 to December 2022.
Input Data	PCG recordings (4.1 kHz sampling, 16-bit resolution) segmented into four phases: S1, systole, S2, diastole. 200 features extracted including energy-based, frequency-based, structural, and statistical features. Recordings collected within the first 6 days of life. The median postnatal age at recording was 48 hours (IQR: 30–64), distributed as 29 newborns (11%) under 24 hours, 95 (36%) between 24–4…	39 variables. Maternal factors: gestational hypertension, gestational diabetes mellitus, chorioamnionitis, multiple births, cesarean section, placental abruption, placenta previa, prenatal corticosteroid therapy. Neonatal factors: gestational age, birthweight, sex, small-for-gestational-age status, Apgar score at 1 minute, Apgar score at 5 minutes, surfactant therapy, age at treatment, bodyweight…	Prenatal environment and pregnancy-related factors (23 variables): gestational diabetes, pregnancy-induced hypertension, chorioamnionitis, oligohydramnios, polyhydramnios, premature rupture of membranes, antenatal steroid use, maternal fever, placental abruption, gravidity, parity, cesarean section, multiple births, maternal education level, epidural anesthesia, mode of delivery, maternal age, bi…	Retrospective EHR data organized into: Prenatal factors (19 features) Postnatal factors (80 features) Blood pressure-related factors (9 features) The feature sets for the models are as follows: Model_prenatal includes prenatal factors (19 features) such as maternal medications, diagnoses, echocardiography findings, gender, gestational age, birth weight, SGA, and Apgar scores. Model_postnatal incl…	Color doppler video frames extracted from 1,145 de-identified echocardiogram video clips in the ductal view (high left parasternal sagittal) from 66 preterm infants. 58% of the clips (661 clips) showed PDA presence, 42% of the clips (484 clips) showed PDA absence.	3,349 CXR images which were correctly labeled during human-guided easy learning (1,765 true positives, 1,584 true negatives), paired with Clinical data: Gestational age, birth weight, and gender.	Retrospective EHR data from the first three days of life: Demographic Factors (6 features): Gestational age (weeks), birth weight (grams), gender, twin status, APGAR scores at 5 minutes, small-for-gestational-age status. Clinical Factors (4 features): Presence and grade of intraventricular hemorrhage (IVH), respiratory support requirements (non-invasive or invasive ventilation), survival outcome,…	Video frames extracted from 461 de-identified echocardiogram video clips, containing at least one cardiac cycle, in the ductal view (high left parasternal sagittal) with and without color doppler from 300. Frame Rate: 14–63 frames per second (average 29 fps).	Maternal: age; prenatal care level; PROM; diabetes; GBS; anemia; IVF; SARS-CoV-2 infection; cervical cerclage; pregnancy-induced hypertension; urinary tract infection; autoimmune thyroiditis; amoxicillin–clavulanate; cefuroxime; methyldopa; enoxaparin; aspirin. Neonatal: gestational age, birth weight, Apgar, PDA presence or absence.	Echocardiography clips (n = 1,926 across 174 infants): Apical four chamber, Parasternal short axis, Parasternal long axis, PDA view, PDA view (Doppler), PDA view (color compare). Perinatal data: Year of birth, Gestational age (wk), Birth weight (g), Small for gestational age, Sex (male/female), Age at treatment (d), Agent (indomethacin/acetaminophen), Birth hospital (BIDMC/BWH), Multiple gestatio…	6 features: Systolic PAP (mmHg), Pulmonary valve velocity (m/s), Age (months), Weight (kg), Size of defect (mm) and Mean PAP (mmHg).
Data Preprocessing	Data preprocessing involved the segmentation of phonocardiogram (PCG) recordings into individual heartbeat cycles. Each cycle was further divided into four distinct phases: S1 (first heart sound), systole, S2 (second heart sound), and diastole. A total of 200 features were extracted from each segmented cycle, encompassing time and frequency domain attributes, statistical measures such as means an…	Raw data were collected from medical records, including maternal, neonatal, laboratory, and echocardiographic features within 72 hours before treatment. Variables were selected using the recursive feature elimination method to determine the final predictors used in the machine-learning model. Categorical data were analyzed using chi-square tests, while numerical data were assessed based on their …	Missing values were imputed to preserve data, with numerical variables replaced by the median and categorical variables by the mode of the training set to avoid data leakage. To address class imbalance, Synthetic Minority Oversampling Technique (SMOTE) was applied to generate synthetic samples for the minority class. Numerical variables were standardized (mean = 0, standard deviation = 1) for alg…	The dataset was organized into three categories: Prenatal factors (19 features) included maternal medications, diagnoses, echocardiography findings, gender, gestational age, birth weight, SGA, and Apgar scores (1 and 5 minutes); Postnatal factors (80 features) comprised clinical and lab measurements (e.g., pulse rate, temperature, blood pressures, pCO₂, pO₂, pH, base excess, and bicarbonate level…	Echocardiographic video clips were manually reviewed by a pediatric cardiologist, labeled as PDA Present, PDA Absent, or PDA Indeterminate, with indeterminate clips excluded to ensure data quality. All clips were de-identified. From 2,527 total clips, 1,145 Color Doppler clips relevant to PDA diagnosis were selected, representing 66 preterm infants. The dataset was split at the patient level into…	The data preprocessing involved bounding box detection using a model trained on 1,100 images (IoU = 0.82) to crop the chest region, excluding irrelevant areas like the abdomen. Heart and thorax segmentation masks were generated with HRNet models trained on 667 and 773 images, achieving IoUs of 0.88 and 0.94, respectively. Cropped images were resized to 256x256 pixels with zero-padding to maintain…	Missing data for laboratory and clinical parameters were imputed using the mean value for each parameter to ensure consistency and inclusion of all data points. Categorical variables like “sex” and “outcome” were converted into numerical values using label encoding for compatibility with machine learning algorithms. Min-max scaling was applied to rescale all features to a range of 0–1, ensuring e…	Frames were extracted from each echocardiogram video clip based on the sampling frequency (frame rate) and resized to 512×320 pixels. The dataset was split into training (316 clips: 199 PDA, 117 Normal), validation (74 clips: 38 PDA, 36 Normal), and testing (72 clips: 34 PDA, 38 Normal) sets using patient-based stratification. For PDA-class clips, frames without clear PDA evidence (e.g., non-dias…	Raw data were collected from medical records. Categorical data were encoded, missing-values were handled using imputation, outliers were reviewed for consistency. Logistic regression was used to identify significant predictors, with computation of odds ratios and 95% confidence intervals, while Chi-square tests were used for categorical risk factors. For Machine Learning, the dataset was split in…	Raw data was collected from the Vermont Oxford Network records. echocardiograms closest to the date of pharmacotherapy initiation were obtained, views were labeled by an expert, and studies without the prescribed echo data were excluded. The cohort was then randomized into training and validation sets in a 70:30 split, matching on perinatal data. The echo clips were converted from DICOM files to …	62 out of 91 features were identified as preoperative and intraoperative features that could be early predictive factors for post-intervention DPC by the authors. Variables with >20% missing values were removed; <20% missing values were imputed (mode for categorical, mean for continuous); univariate filtering identified features of significance for the outcome (P<0.05) resulting in 13 features, a…
Number of Machine Learning Methods	1	1	6	1	1	2	1	1	2	3	4
Machine Learning Method(s)	XGBoost: Gradient Boosted Decision Trees (GBDT)	Random Forest	Random Forest (RF). Light Gradient Boosting Machine (L-GBM). Multilayer Perceptron (MLP). Support Vector Machine (SVM). k-Nearest Neighbors (k-NN). Multiple Logistic Regression (MLR).	Random Forest	The authors introduce the Ultrasound Video Network (USVN) model, which incorporates: ResNet-50 convolutional neural network (CNN) for frame-level processing. Novel attention mechanism to weight relevant frames across the video clip.	Deep learning (ConvNeXt) and a machine learning classifier (XGBoost).	Agglomerative hierarchical clustering using Euclidean distance measure and the Ward method (minimizes intra-cluster variance) on principal components.	MobileNet-V2 Convolutional Neural Network (CNN) initialized with pre-trained ImageNet weights.	Random Forest and XGBoost.	Convolutional neural networks (scratch-built 3D CNN, Swin3D, EchoNet-Pediatric), Logistic Regression, Random Forest.	Random Forest; Adaptive Boosting; Extreme Gradient Boosting; Logistic Regression.
Number of Final Models Developed	2: One ensemble XGBoost model for each task (PDA vs. Healthy and CHD vs. Healthy), with each ensemble consisting of 10 models.	1	12: 6 machine learning models, one for each ML method, were developed for two tasks: sPDA Prediction (symptomatic PDA vs. asymptomatic PDA/spontaneously closed PDA) and sPDA Treatment Prediction (treated sPDA vs. untreated sPDA).	4: Random Forest models using four variations of feature sets: Model_prenatal Model_postnatal Model_perinatal Model_perinatal + bp	1	Four: Deep learning feature extraction model (ConvNeXt-based). XGBoost integrating 1024 feature vectors + clinical data. XGBoost integrating ratio-based radiographic features + clinical data. XGBoost integrating cardiothoracic ratio + clinical data.	1	1	2, one Random Forest and one XGBoost	2, one imaging-only CNN and one multimodal CNN (echocardiograms + perinatal data). Random Forest and logistic regression models based on perinatal data alone were developed for baseline comparison.	4
Experiments for Model Choice/ Ablation Studies	Experiments were first conducted for PDA vs. Healthy and then applied to CHD vs. Healthy. Feature-level aggregation (averaging features across cycles and auscultation points) achieved the best performance (AUC = 0.763 validation, 0.754 testing), outperforming decision-level aggregation. An ablation study reduced features from the full 200-feature set, yielding the following results for PDA vs. He…	Binary logistic regression identified factors significantly affecting treatment efficacy (p < 0.05), including maternal chorioamnionitis, multiple pregnancy, gestational age, use of indomethacin, use of inotropic agents, ventilation type (invasive/noninvasive), plasma albumin level, PDA size, and Vmax. Multivariable binary logistic regression refined this to independent risk factors: maternal cho…	Hyperparameter optimization was performed using grid search and stratified five-fold cross-validation	Experiments were conducted to compare different feature sets through the development and perfonance comparison of the 4 models	The authors state that during early model iterations, training with Color Doppler clips led to the best-performing classifier compared to other input types, but exact comparisons of performance metrics were not reported. Additionally, a performance improvement due to the novel attention mechanism is implied but not empirically validated within the study. Performance metrics were compared for Clip…	Two training data selection methods were compared: rule-based filtering (2,028 images, 1,532 PDA positives) and a novel method, "human-guided easy learning", where a medical professional trained on a small curated dataset of 173 images then labeled a class balanced subset of CXR images without access to the ground truth, curating 3,349 correctly labeled images (1,765 true positives, 1,584 true ne…	Principal Component Analysis (PCA) was applied to reduce the dimensionality of the dataset. Missing values were imputed using mean values, and all features were normalized via min-max scaling to a 0–1 range. PCA identified the top 15 principal components that explained the majority of the dataset’s variance, eliminating feature collinearity, and reducing noise for hierarchical clustering.	Threshold Optimization: 50% of video frames (α) within a clip must show PDA for the clip to be classified as PDA. β threshold (frame-level): 51.7% of training frames contained PDA, reinforcing 50% as the classification threshold. No explicit ablation studies were reported beyond optimizing thresholds.	Hyperparameter grid-search with 5-fold cross-validation; feature-importance analyses; Cross-validation to determine optimal boosting rounds.	Three computer vision models were initailly tested on imaging data only: a scratch build of a 3D CNN and two transfer learning approaches with pretrained based models of Swin3D and EchoNet-Pediatric. The best model, EchoNet-Pediatric, was then used as the backbone for two models: the original imaging only CNN, trained on imaging data alone, and a multimodal model, trained on both echocardiographi…	Feature selection via univarite analysis and then extra‐trees; hyperparameter tuning using extra-trees; comparison of four algorithms by ROC/AUC
Form of Evaluation, Performance Metrics Used	Area Under the Receiver Operating Curve (AUC).	Area Under the Receiver Operating Curve (AUC).	Area Under the Receiver Operating Curve (AUC). Accuracy. Sensitivity. Specificity.	Accuracy. Precision. Recall. False Negative Rate (FNR).	Area Under the Receiver Operating Curve (AUC). Accuracy. Sensitivity. Specificity.	Area Under the Receiver Operating Curve (AUC). Sensitivity. Specificity.	Unsupervised clustering evaluation (no specific performance metrics provided as it is clustering without ground truth).	Area Under the Receiver Operating Curve (AUC). Sensitivity. Specificity. Positive Predictive Value (PPV). Negative Predictive Value (NPV).	Accuracy; sensitivity; specificity; area under ROC (AUC); Cohen’s kappa; confusion matrices (true positives, false positives, true negatives, and false negatives) - Confusion matrices are mentioned but not reported.	Accuracy; F1 score; sensitivity; specificity; area under ROC (AUC); Positive predictive value; Negative predictive value.	Area under the ROC curve (AUC).
Performance Metrics Calculated with a Withheld Test Set, not used for Cross Validation	No separate independent test dataset was used outside the cross-validation process. The reported Test AUC stems from the outer 10-fold cross-validation process and likely reflects an aggregated performance score.	Yes, metrics were evaluated on a test set (10% of the data), separated from the training set.	Yes, metrics were evaluated on a test set (20% of the data), separated from the training set.	Yes, metrics were evaluated on a test set (20% of the data), separated from the training set.	Yes, metrics were evaluated on a test set (11/66 patients), separated from the training set.	Yes, metric were evaluated on a test set of 463 cases which were randomly isolated early, maintaining the real-world clinical class imbalance in the original dataset (approx. 10:1 positive to negative cases).	Not applicable; unsupervised clustering approach.	Yes. Test data (72/461 clips) was used solely for final performance evaluation, distinct from training and validation sets.	Yes. Stratified test data (30%) was used solely for final performance evaluation.	Yes. All metrics reported on a held-out validation set (30% of cohort).	Yes. 70% training / 30% test split.
Comparison with Baseline	For the PDA vs. Healthy task, the ML model (Top-15 features) was compared to a trained neonatologist who analyzed heart sound recordings using a Matlab-based graphical user interface. The model achieved AUC = 0.77, sensitivity = 0.72 (vs. 0.62 for the neonatologist at fixed specificity of 0.71), and specificity = 0.82 (vs. 0.71 for the neonatologist at fixed sensitivity of 0.62).	No explicit baseline comparison.	Multiple Logistic Regression (MLR) was used as the baseline method.	Diagnostic performance of NICU professionals without AI support vs. with AI support.	The authors mention previous work by Lei et al. (2022) but do not make standardized performance comparisons.	No explicit baseline comparison.	No explicit baseline comparison.	No explicit baseline comparison.	Traditional statistical methods in the form of Logistic regression and Chi squared tests were performed. Additionally, the Random Forest model served as a baseline for comparsion to the XGBoost model.	Random forest and logistic regression models trained on perinatal data alone served as a baseline.	No explicit baseline, compared 4 ML models.
Internal Validation	Stratified 10-fold patient-independent cross-validation for model evaluation, 5-times 2-fold CV for hyperparameter tuning.	10-fold cross-validation.	Stratified five-fold cross-validation.	5-fold cross-validation.	6-fold cross-validation.	No mention was made of k-fold cross-validation.	No internal validation metrics or cluster stability analyses are reported. Statistical comparisons of the resulting clusters were made.	No mention was made of k-fold cross-validation.	Cross-validation druing training.	No mention was made of k-fold cross-validation.	No mention was made of k-fold cross-validation.
External Validation	Not performed	External validation on data from two patients from Yiwu Branch of The Children’s Hospital, Zhejiang University School of Medicine (YBZCH)	Not performed.	Not performed.	Not performed.	Not performed.	Not performed.	Not performed.	Not performed.	Not performed.	Not performed.
Results/Performance	PDA Detection: - Validation AUC: 0.761 ± 0.004 - Test AUC: 0.743. CHD Detection: - Validation AUC: 0.773 ± 0.002 - Test AUC: 0.775.	AUC: 0.792 (95% CI: 0.457–0.841).	Ensemble models like Random Forest (RF) and Light Gradient Boosting Machine (L-GBM) showed modest performance improvements over Multiple Logistic Regression (MLR), varying by metric. For sPDA prediction, L-GBM achieved slightly higher accuracy (0.77) and AUC (0.82) compared to MLR (accuracy 0.76, AUC 0.81). MLR had the highest sensitivity (0.85) versus L-GBM (0.65) and RF (0.64), while L-GBM (0.8…	Performance Across Models: Accuracy ranged from 71–84%, precision from 24–42%, and recall from 61–76%. Model_perinatal + bp achieved the highest accuracy (84%) and precision (42%), while Model_perinatal showed the best balance with 82% accuracy, 38% precision, and 76% recall. Early Detection Capability: Model_perinatal predicted sPDA 3.3 days earlier on average than recorded clinical intervention…	Clip level: Sensitivity: 0.80 (0.72–0.87) Specificity: 0.77 (0.62–0.92) AUC: 0.86 (0.83–0.90) Study level: Sensitivity: 0.83 (0.72–0.94) Specificity: 0.89 (0.79–1.0) AUC: 0.93 (0.89–0.98)	ConvNeXt CNN Model (CXR images only): AUC = 0.72, specificity = 0.91, sensitivity = 0.33. XGBoost (Feature vectors from CNN + clinical data): AUC = 0.75, specificity = 0.95, sensitivity = 0.33. XGBoost (Extracted ratio features + clinical data): AUC = 0.74, specificity = 0.94, sensitivity = 0.42. XGBoost (Cardiothoracic Ratio only + clinical data: AUC = 0.73.	Two distinct subphenotypes were identified: “inflamed” and “respiratory acidosis.” Inflamed Cluster (n = 42): significantly higher leukocyte counts (10.6 ×10³/uL vs. 5.97 ×10³/uL, p<0.001), neutrophil percentages (69.7% vs. 46%, p<0.001), and neutrophil-to-lymphocyte ratios (3.23 vs. 1.14, p<0.001), along with lower mean corpuscular volume (108.5 fL vs. 115.6 fL, p<0.001) and mean corpuscular hem…	AUC: 0.88. Sensitivity: 0.76. Specificity: 0.87. Positive Predictive Value (PPV): 0.84. Negative Predictive Value (NPV): 0.80. Each test video clip was processed in ~7 seconds on an Intel 8-core i7 processor without GPU.	Logistic regression and Chi squared: prolonged rupture of membranes (PROM) showed an Odds Ratio of 13.03 (p < 0.001) for PDA presence. Low Gestational Age (OR: 0.85, p = 0.042) and low Birthweight (OR: 0.72, p = 0.029) significantly (p < 0.05) predict patent ductus arteriosus PDA risk. Random Forest: 76.3% accuracy; 47.4% sensitivity; 90% specificity; kappa 0.41. XGBoost: 81.4% accuracy; AUC 0.87…	Of the 174 infants, 105 (60%) underwent successful closure after the initial course of pharmacotherapy. EchoNet-Pediatric outperformed a scratch build of a 3D CNN and a pretrained Swin3D (no exact performance metrics reported to support this). Based on the EchoNet-Pediatric Backbone: Imaging-only model: 0.66 AUC, Multimodal model: 0.82 AUC, 0.78 F1 score, 0.76 Sensitivity, 0.70 Specifity, 0.79 PP…	Univariate analysis and subsequent extra-trees feature selection revealed 6 particularly significant features: Systolic PAP (mmHg), Pulmonary valve velocity (m/s), Age (months), Weight (kg), Size of defect (mm) and Mean PAP (mmHg). These features were used to train the ML models. The Random Forest model performed best and achieved a Train-AUC of 0.81 and a Test-AUC of 0.71. The other ML Models ac…
Key Limitations	Small Sample Size: Total of 265 patients, with only 23 preterm infants, restricting applicability to younger preterm cohorts most affected by PDA. Minimal Contribution from One Center: Of the two hospitals, one contributed only 3 patients, offering little benefit for generalization or robustness. Small CHD Subtype Samples: Extremely low numbers for specific CHD subtypes (e.g., partial anomaly of …	Small External Validation Cohort: Only 2 cases were used for external validation, limiting generalizability. Limited Population Size: Despite including 182 cases, the sample remains small for machine-learning robustness. Retrospective Design: Limits ability to establish causality and introduces potential bias. Fixed Treatment Regimens: Lack of alternative NSAID dosing strategies restricts applica…	Non-Standardized sPDA Definition: Diagnosis relied on clinical signs and symptoms without mandatory echocardiography, the diagnostic gold standard, potentially reducing validity. Variability in Management Practices: Lack of standardized treatment guidelines led to inconsistent treatment decisions and timing across hospitals in the dataset. Method Comparisons: The performance differences between A…	Non-Standardized PDA Classification: The "symptomatic" and "asymptomatic" PDA groups were defined by treatment, not symptoms, which is misleading and potentially heterogenous due to the lack of consensus on PDA significance, diagnostic criteria, and evolving treatment strategies over the past decade. External Validation: No testing on independent datasets or across multiple institutions, limiting…	Single-Center Design: The study was conducted at a single institution, limiting generalizability to broader clinical settings. Small Sample Size: Only 66 preterm infants were included. Lack of External Validation: The model was not tested on independent datasets or across multiple institutions, hindering its robustness and applicability to diverse populations. Single Expert Annotation: All echoca…	Low Sensitivity: The models exhibited low sensitivity, making them less suitable as screening tools for detection of sPDA. Single-Institution Dataset: Data were collected solely from one NICU, limiting generalizability across other centers or populations. Lack of Patient Demographics: No detailed information on the number of unique patients or their demographic characteristics was provided, restr…	Lack of Comparative Groups: No analysis was conducted for infants without hsPDA Single-Center Design: Conducted at a single institution, limiting generalizability. Small Sample Size: Only 113 patients included, reducing statistical power and robustness of conclusions. Retrospective Design: Data collected retrospectively, increasing the risk of data collection biases compared to prospective studie…	Frame Independence: The model processes individual frames independently, ignoring temporal relationships that could capture dynamic cardiac motion and improve detection accuracy. Manual Frame Filtering: Training data required manual physician-assisted removal of non-PDA frames, introducing a resource-intensive and non-scalable step, potentially also biasing the model unfavorably. Single Expert An…	No PDA vs. non-PDA counts: The paper never reports how many of the 201 neonates had PDA versus no PDA, making it impossible to assess class balance, calibrate risk thresholds, or fully interpret sensitivity/specificity. Retrospective exclusions: Cases with missing gestational age, birthweight, maternal pathologies, medication records, or echo data were excluded, introducing selection bias and pot…	No External Validation: The model was only tested on an internal 70:30 split, without evaluation on an independent cohort. Potential Misclassification of Closure: “Successful closure” was defined by absence of further treatment rather than echocardiographic confirmation, risking mislabeling anatomically patent ducts as closed. Input Heterogeneity: Variability in the number and type of echocardiog…	Single-center, retrospective cohort: Analysis of 330 patients from one Chinese hospital (2016–2022) may constrain applicability to other institutions or practice patterns. Lack of external validation: Evaluation on a 70/30 internal split (AUC 0.71) leaves performance on independent datasets untested. Modest sample size and event rate: With 113 DPC events (34.2%) and 99 test-set patients, statisti…
Data, Code or Model Availability	The authors report that the models are being deployed as a cloud-based tool at www.hearttone.org, however at the time of this review the page does not exist. Data not published for privacy reasons.	Not reported; no mention of public data, code or model availability.	"According to the Korean Neonatal Network (KNN) Publication Ethics Policy, all information about patients is confidential. The information contained in the data must be protected as confidential, and only available to individuals who have access for the permitted research activity."; no mention of public code or model availability.	Not reported; no mention of public data, code or model availability.	The authors state that the data supporting the study are available upon request but are not publicly available due to privacy restrictions. No public code or models.	"Additional anonymized data are available from the corresponding authors upon reasonable request."; no mention of public code or model availability.	No public data. Code is publicly available at https://github.com/fymatsushita/PDA.	Not reported; no mention of public data, code or model availability.	Not reported; no mention of public data, code or model availability.	Not reported; no mention of public data, code or model availability.	Raw data available on request; no code/model repository mentioned.
Model Examination/Explainability	Top 15 features identified; most discriminative features relate to energy and frequency content during the S1 and systolic phases. Key feature: Energy in 200–400 Hz range during systole.	Variable importance plots identified plasma albumin level, platelet count, and 24-hour urine volume as the top predictors of hsPDA closure success. Marginal effect plots revealed nonlinear relationships: success probability increased with plasma albumin levels between 27–34 g/L, plateauing beyond this range; platelet counts of 100–175 ×10⁹/L were associated with higher success, with no additional…	SHAP (Shapley Additive Explanations) identified gestational age, invasive mechanical ventilation, sepsis, and birth weight as key features for sPDA prediction and sepsis, supplemental oxygen at birth (O2_R), noninvasive ventilation (NI_VENT), and birth temperature as key features for sPDA treatment prediction. The SHAP results were compared with traditional correlation analyses and important fact…	Explainability was addressed through the AI-based diagnostic support system developed using interactive dashboards from Tableau 2021.1 and featuring three components: the data viewer, data analyzer, and AI-based diagnosis supporter. The data viewer addressed challenges in analyzing long-term EHR data by providing critical indicators and visualizing time-series data (minimum, maximum, median, aver…	A single example of a visualisation of the attention to frame relationship in Figure 2.	GradCAM++ was applied after training the ConvNeXt model to visualize critical regions influencing predictions, highlighting the upper thorax, lower left heart, and lower right lung, which were hypothesized to reflect PDA-related changes like cardiomegaly. This led to three hypothesized ratios—cardiothoracic ratio (CTR), upper heart-to-maximum heart width ratio, and upper heart-to-thorax width rat…	To confirm and describe the cluster patterns, statistical comparisons were conducted between the “inflamed” and “respiratory acidosis” clusters. Continuous variables underwent normality testing with the Kolmogorov–Smirnov test and were analyzed using the Mann–Whitney U test, while categorical variables were compared using the chi-square test.	None.	Feature-importance rankings and ROC analyses provide global explainability; no local-interpretation (e.g. SHAP) performed.	Saliency maps were generated to highlight regions of a given input image that were important for producing the prediction on that image. Two examples, one poor and one effective, were published. Highest- and lowest-confidence predictions reviewed by an imaging cardiologist.	SHapley Additive exPlanations (SHAP) applied for model interpretability.
