# Supplementary material for: Artificial intelligence for patent ductus arteriosus—a systematic review
Source: Front Pediatr. 2026 Jan 30;14:1648943. doi: 10.3389/fped.2026.1648943 (PMC12901412; doi:10.3389/fped.2026.1648943)
Supplement: Supplementary file 2 [file Table2.xlsx]

## Sheet: Sheet1
Study	Participants	Predictors	Outcome	Analysis	Overall
Gómez-Quintana et al. (2021) – AI-Assisted Detection of PDA from Neonatal PCG	Low – Prospective, two-center consecutive birth cohort; clear diagnostic groups; exclusions underline clinical applicability.	Low – Standardized PCG recording and feature extraction across all groups; Data available at intended inference time; No knowledge of outcome data during predictor assesment.	Low – Outcome defined by pre-specified echocardiographic criteria applied uniformly; determined independent of PCG predictors and without knowledge of features; assessed within a consistent time window post-birth.	High – Events Per Predictor < 10 in some CHD cases; only discrimination (AUC) assessed; no completely withheld test set for internal validation; no external validation.	High
Liu et al. (2023) – ML for pharmacologic PDA closure prediction	Unclear – Retrospective single-center; excluding incomplete records and complex congenital heart disease may bias cohort as PDA and other CHD often co-occur.	Low – Uniformly defined, pre-treatment predictors across all participants; data available at intended inference time; predictor abstraction performed without knowledge of treatment outcomes.	Low – Outcome (hsPDA closure) defined by pre-specified echocardiographic and clinical criteria applied uniformly; determined independent of model predictors; assessed within a consistent 72 h post-treatment window.	High – predictor selection based on univariable p < 0.05 screening; excluded incomplete‐data cases without imputation; only discrimination (AUC) reported; minimal external validation (n = 2) with large 95% confidence interval.	High
Na et al. (2021) – AI risk-factor analysis in nationwide VLBW cohort	Unclear – Retrospective Registry-based VLBW cohort; excluding deaths ≤3 days is reasonable; Excluding incomplete records and patients with prophylactic or presymptomatic PDA treatment is necessary by design but may bias cohort; Excluding major congenital anomalies may bias cohort as PDA and other CHD often co-occur.	Low – Uniformly defined, registry-derived predictors across all VLBW infants; predictors recorded pre-outcome and abstracted without knowledge of sPDA status; all variables available at intended inference time.	Unclear – Symptomatic PDA defined by pre-specified clinical criteria (≥2 of 5 signs) applied across sites but without universal echocardiographic confirmation, introducing potential outcome misclassification; determination was independent of predictor data and occurred in the appropriate neonatal period.	Low – Events Per Predictor ≈ 63 (2,982 events/47 predictors); missing data imputed by median/mode; 20% held-out test; full-variable modelling without univariable pre-screening; multiple discrimination metrics reported; no external validation, but data from nationwide registry.	Unclear
Park et al. (2024) – AI-based early PDA detection support	Low – Retrospective, single-center preterm cohort; excluding deaths ≤3 days appropriate for PDA definition post-72 h.	Low – Uniformly defined EHR-derived prenatal, postnatal, and blood-pressure predictors across all infants; predictors recorded pre-intervention and available at intended inference time; predictor extraction conducted without knowledge of PDA outcome.	High – Outcome defined by receipt of PDA treatment within 15 days rather than by standardized echocardiographic or pre-specified clinical criteria; classification depended on clinical decision‐making (not blinded to patient data) and may vary across practitioners; applied uniformly within a fixed postnatal window.	High – Events Per Predictor < 10 across all models (132 events vs. up to 108 features); missing data handling not described; overreliance on accuracy; lack of specificity (True Negative Rate), confusion matrices, and ROC curves. False Negative Rate added little value as it is the inverse of recall; no external validation.	High
Erno et al. (2023) – Automated PDA detection via echo clips	Unclear – Retrospective, single-center preterm echo cohort; Excludes right-to-left flow and non-small-lesion CHD, over-simplifying the dynamic continuum of PDA flow and under-representing more complex cases.	Low – Uniformly defined echocardiographic video inputs across all infants; raw frame data available at intended inference time; frame extraction and model input handled without knowledge of final PDA labels.	Low – PDA presence/absence defined by de-identified echocardiogram clips reviewed under a pre-specified protocol by a pediatric cardiologist; labels applied uniformly and independent of model development; outcome and predictor data intrinsically aligned within the same video timeframe.	High – effective Events Per Predictor is negligible (only 66 patients/661 PDA+ clips to train a ResNet-50 with millions of parameters); "indeterminate” clips were dropped from training data; model evaluation was limited to a test set of only 11 patients; no external validation.	High
Chang et al. (2024) – Deep-learning features of sPDA in chest X-ray	Low – Retrospective, single-center preterm imaging cohort; image-level selection only, no patient-level exclusions for CHD or severity.	Low – Uniform CXR image preprocessing and feature extraction applied to all infants; human-guided labeling and deep-learning feature derivation performed without access to sPDA outcome; radiographic and clinical predictors available at intended inference time.	Low – sPDA defined by pre-specified echocardiographic criteria applied uniformly across all infants; outcome determination based solely on echo (blinded to CXR features) and aligned within a narrow 4-day before to 3-day after imaging window.	High – XGBoost sPDA prediction trained on 3349 CXR images (1765 positives) with 1024-dimensional vector + 3 clinical predictors (effective Events Per Predictor ≈ 1.7); selection bias from excluding 1305 images via human-guided curation, whereby the large performance gap (AUC 0.72 vs. 0.40) likely reflects that the curated set omits difficult examples rather than a true superiority of the labeling…	High
Lei et al. (2022) – MobileNet-V2 CNN for PDA detection in echo	Unclear – Retrospective, single-center echo cohort; Including only patients with ductal-view echos is necessary; Excluding severe PH and right-to-left flow oversimplifies the dynamic continuum of PDA flow and under-represents more complex cases.	High – Uniform video-frame extraction and resizing applied across all echocardiogram clips; however, non-PDA frames were manually removed from PDA-class training clips by a physician who knew the true PDA status, introducing outcome-aware bias; all frame-level predictors are available at the intended inference time.	Low – Outcome (PDA vs. no‐PDA) defined by expert cardiologist interpretation of de-identified echocardiogram clips under a consistent protocol; labels applied uniformly and blind to model predictors; outcome assessment coincided with the same imaging timeframe.	High – MobileNet-V2 CNN trained on 461 echocardiogram clips (272 PDA-positive) - vast number of pixel-level predictors leads to an extremely low effective events-per-predictor ratio, increasing overfitting risk; manual physician-guided exclusion of non-diastolic/poor‐quality frames in training set introduces selection bias; no external validation.	High
Jura et al. (2025) – Predicting PDA risk in neonates	Unclear – Retrospective, single-center NICU cohort; Excludes cases with incomplete data, potentially biasing the cohort.	Low – Uniformly defined maternal and neonatal predictors across all neonates; data collected pre-diagnosis and abstracted without knowledge of PDA outcome; all variables available at intended inference time.	Unclear – Outcome (PDA vs. no‐PDA) defined by echocardiographic confirmation of left-to-right shunting using unspecified criteria; applied uniformly but the exact definition and blinding of echo interpreters to maternal/neonatal predictors are not reported; diagnosis timing appropriately follows predictor assessment during the same NICU admission.	High – PDA count not reported and thus effective Events Per Predictor unclear; Random Forest and XGBoost models trained on 201 neonates with ~20 predictors; selection bias from excluding all cases with missing essential data; unspecified amount of missing data handled via imputation; no external validation.	High
Sharma et al. (2025) – Deep-learning model for pharmacologic PDA closure prediction	Unclear – Retrospective, two-center echo cohort; Excluding patients where echo files or views of interest are missing is necessary by design but may bias cohort; Excluding patients without a pretreatment echo within 24 hours may bias cohort; Excluding patients with other cardiac lesions may bias cohort as PDA and other CHD often co-occur.	Low – Uniform pre-treatment echocardiographic and perinatal predictors defined across all infants; cardiologist labeling of echo views and data extraction performed blinded to closure outcomes; all predictors available at intended inference time.	High – Outcome defined by a clinical “no further intervention” criterion rather than standardized echocardiographic confirmation; applied uniformly and independent of model features; assessed within an appropriate post-treatment window but prone to misclassification due to reliance on treatment decisions rather than anatomical closure confirmation.	High – Multimodal CNN trained on 174 preterm infants (105 successful closures) combining 15 clinical predictors (Events Per Predictor ≈ 4.8) + high-dimensional echo features (effective Events Per Predictor extremely small); no external validation.	High
Zhang et al. (2025) – ML for post-closure platelet decline prediction	Unclear – Retrospective, single-center pediatric cohort of interventional PDA closures; Exclusions are mostly clinically relevant confounders (bleeding/hematologic disorders, other CHD requiring surgery, pre-op anticoagulation, infection, and baseline thrombocytopenia) but may bias cohort.	Low – Uniformly defined pre- and intra-operative clinical predictors across all children; predictors recorded before and abstracted without knowledge of post-closure platelet decline; all variables available at intended inference time.	Unclear – Outcome (≥25% platelet decline) defined by pre-specified, literature-supported criteria and measured via routine lab counts independent of model predictors; however, the exact timing window for nadir platelet determination post-closure was not uniformly reported.	High – Random Forest model trained on 330 children (113 DPC events) with 6 predictors (Events Per Predictor ≈ 18.8); univariable P<0.05 pre-selection plus extra-trees feature filtering may inflate associations; predictors with >20% missingness dropped and remaining missing values mean/mode–imputed, risking bias; single 70/30 train/test split without bootstrapping, cross-validation or optimism cor…	High
