# Supplementary material for: Artificial intelligence for patent ductus arteriosus—a systematic review
Source: Front Pediatr. 2026 Jan 30;14:1648943. doi: 10.3389/fped.2026.1648943 (PMC12901412; doi:10.3389/fped.2026.1648943)
Supplement: Supplementary file 3 [file Table3.xlsx]

## Sheet: Sheet1
Citation	Reason for Exclusion
Gearhart A, Elrod M, Gomes T, Golbus A, Baltimore C, Wakser C, et al. Abstract 4135928: Externally Validated Deep Learning Model for Patent Ductus Arteriosus Detection by Echocardiography in Preterm Infants. Circulation [Internet]. 2024 Nov 12. Available from: https://www.ahajournals.org/doi/10.1161/circ.150.suppl_1.4135928	Conference abstract, not full-text article. Insufficient detail for review inclusion.
Sharma P, Beam K, Levy P, Beam AL. PD(AI): the role of artificial intelligence in the management of patent ductus arteriosus. J Perinatol. 2023 Feb;43(2):257–8.	Correspondence article only. No application of AI for PDA.
Sridharan K, Doss C GP, Cathryn R H, Kumar D T, Al Jufairi M. Comparative Analysis of Machine Learning Algorithms Evaluating the Single Nucleotide Polymorphisms of Metabolizing Enzymes with Clinical Outcomes Following Intravenous Paracetamol in Preterm Neonates with Patent Ductus Arteriosus. Curr Drug Metab. 2024;25(2):128–39.	Concerns exist about the integrity of methodology and interpretation, including the overinterpretation of weak results (AUC = 0.53; Relative Error = 1.08) and a pattern of self-citation.
